# Supplementary material for: Characterization of a New Thermostable and Organic Solution-Tolerant Lipase from Pseudomonas fluorescens and Its Application in the Enrichment of Polyunsaturated Fatty Acids
Source: Int J Mol Sci. 2023 May 18;24(10):8924. doi: 10.3390/ijms24108924 (PMC10219423; doi:10.3390/ijms24108924)
Supplement: Supplementary file 1 [file ijms-24-08924-s001.zip]

Archive with 1 entries (1 files):
- ijms-2349635-supplementary.pdf
